# Supplementary material for: Spatiotemporal Regulation of a Single Adaptively Evolving Trans-Regulatory Element Contributes to Spermatogenetic Expression Divergence in Drosophila
Source: Mol Biol Evol. 2022 Jun 10;39(7):msac127. doi: 10.1093/molbev/msac127 (PMC9254010; doi:10.1093/molbev/msac127)
Supplement: msac127_Supplementary_Data [file msac127_supplementary_data.zip]

Archive with 5 entries (5 files):
- Supplementary_Material.pdf
- Supplementary_Table_S1._Summary_of_RNA-seq_data.xls
- Supplementary_Table_S3._The_information_of_the_10_genes_constantly_with_S_mode_throughout_spermatogenesis.xls
- Supplementary_Table_S4._Genes_with_enhancing_miR-983_and_context_effects_and_extremely_high_expression_divergence.xls
- Supplementary_Table_S5._Primer_sequences.xls
