# Supplementary material for: Spatiotemporal Regulation of a Single Adaptively Evolving Trans-Regulatory Element Contributes to Spermatogenetic Expression Divergence in Drosophila
Source: Mol Biol Evol. 2022 Jun 10;39(7):msac127. doi: 10.1093/molbev/msac127 (PMC9254010; doi:10.1093/molbev/msac127)
Supplement: msac127_Supplementary_Data [file msac127_supplementary_data.zip › Supplementary_Table_S1._Summary_of_RNA-seq_data.xls]

## Sheet: Sheet1
Supplementary Table S1. Summary of RNA-seq data.
Sample name	Number of fragment	Overall mapping rate
dme.WT.tes.1	23371608	0.9409
dme.WT.tes.2	20928526	0.9431
dme.WT.tes.3	19081640	0.9433
dme.KO.tes.1	20583994	0.944
dme.KO.tes.2	19575552	0.9431
dme.KO.tes.3	23158652	0.9455
Replacement.tes.1	23255827	0.945
Replacement.tes.2	23051650	0.9447
Replacement.tes.3	26254243	0.9447
dsi.WT.tes.1	21000433	0.9342
dsi.WT.tes.2	23744471	0.9355
dsi.WT.tes.3	30637662	0.9203
dsi.KO.tes.1	32787100	0.9359
dsi.KO.tes.2	25140249	0.9442
dsi.KO.tes.3	21825011	0.9417
dme.WT.SG.1	21104875	0.9018
dme.WT.SG.2	21726465	0.9054
dme.WT.SG.4	23973441	0.9032
dme.WT.SG.5	21766892	0.9122
dme.WT.SG.6	22706971	0.9064
dme.WT.SG.7	25044344	0.9112
dme.WT.pSC.1	28736343	0.9103
dme.WT.pSC.2	25664643	0.9105
dme.WT.pSC.3	25444734	0.9088
dme.WT.pSC.4	29594960	0.9062
dme.WT.pSC.5	28106456	0.9096
dme.WT.rST.1	25905978	0.9052
dme.WT.rST.2	25680492	0.9003
dme.WT.rST.3	26140981	0.9065
dme.WT.rST.4	31572518	0.9099
dme.WT.rST.5	28852111	0.9112
dme.WT.eST.1	24625363	0.9131
dme.WT.eST.2	27066626	0.9043
dme.WT.eST.3	27596785	0.9012
dme.WT.eST.4	23686739	0.8991
dme.WT.eST.5	27388704	0.9087
dme.KO.SG.1	21639086	0.9168
dme.KO.SG.2	23690431	0.912
dme.KO.SG.3	20038595	0.9098
dme.KO.SG.4	21501446	0.922
dme.KO.pSC.1	26475206	0.9043
dme.KO.pSC.2	21535217	0.9076
dme.KO.pSC.3	25727095	0.9113
dme.KO.pSC.4	28032018	0.8997
dme.KO.pSC.5	24780798	0.9031
dme.KO.rST.1	25898664	0.9077
dme.KO.rST.2	25685910	0.8992
dme.KO.rST.3	27678200	0.905
dme.KO.rST.4	28114210	0.9096
dme.KO.rST.5	26080855	0.9144
dme.KO.rST.6	23368875	0.9094
dme.KO.eST.1	24586235	0.9016
dme.KO.eST.2	25385856	0.9124
dme.KO.eST.3	27581173	0.9115
dme.KO.eST.4	25622211	0.912
dme.KO.eST.5	24247576	0.904
dme.KO.eST.6	21291571	0.9065
Replacement.SG.1	30403134	0.9236
Replacement.SG.2	24058157	0.9217
Replacement.SG.4	21102411	0.9144
Replacement.SG.5	29933193	0.9143
Replacement.SG.6	27478564	0.9177
Replacement.pSC.1	25003168	0.909
Replacement.pSC.2	27621835	0.9049
Replacement.pSC.3	22931813	0.9145
Replacement.pSC.4	20239583	0.8986
Replacement.pSC.5	21486768	0.9015
Replacement.rST.1	22959861	0.9092
Replacement.rST.2	27969846	0.9075
Replacement.rST.3	24739653	0.916
Replacement.rST.4	25476496	0.9088
Replacement.rST.5	27322297	0.904
Replacement.eST.1	24678291	0.9017
Replacement.eST.2	24846831	0.8906
Replacement.eST.3	27869079	0.9093
Replacement.eST.4	26996175	0.9093
Replacement.eST.5	27988253	0.9073
dsi.WT.SG.1	27503645	0.8729
dsi.WT.SG.2	27280757	0.8691
dsi.WT.SG.3	27746086	0.8772
dsi.WT.SG.4	24664019	0.8608
dsi.WT.SG.5	25775374	0.8638
dsi.WT.SG.6	28996366	0.8726
dsi.WT.pSC.1	19715866	0.8738
dsi.WT.pSC.2	22426447	0.8782
dsi.WT.pSC.3	17509703	0.8778
dsi.WT.pSC.4	24013468	0.8792
dsi.WT.pSC.5	22088746	0.8847
dsi.WT.rST.1	30215825	0.8928
dsi.WT.rST.2	30780316	0.8919
dsi.WT.rST.3	30273447	0.8861
dsi.WT.rST.4	27245105	0.8858
dsi.WT.rST.5	25356302	0.882
dsi.WT.eST.1	31628769	0.8417
dsi.WT.eST.2	26048621	0.8785
dsi.WT.eST.3	24542182	0.8707
dsi.WT.eST.4	23836961	0.8
dsi.WT.eST.5	27442527	0.8764
dsi.WT.eST.6	21598339	0.8746
dsi.KO.SG.1	24331978	0.8731
dsi.KO.SG.2	26978243	0.8749
dsi.KO.SG.3	25070413	0.8772
dsi.KO.SG.4	30342665	0.8734
dsi.KO.SG.5	27130906	0.874
dsi.KO.SG.6	23100202	0.8828
dsi.KO.pSC.1	26710361	0.8872
dsi.KO.pSC.2	25774883	0.8798
dsi.KO.pSC.3	24782056	0.8806
dsi.KO.pSC.4	23933438	0.8831
dsi.KO.pSC.5	25250833	0.8906
dsi.KO.rST.1	28160197	0.8904
dsi.KO.rST.2	26764267	0.8886
dsi.KO.rST.3	27632089	0.8838
dsi.KO.rST.4	29673213	0.8912
dsi.KO.rST.5	31256473	0.8912
dsi.KO.rST.6	23250373	0.8898
dsi.KO.eST.1	27078746	0.89
dsi.KO.eST.2	26917833	0.8208
dsi.KO.eST.3	27178065	0.8782
dsi.KO.eST.4	25709808	0.886
dsi.KO.eST.5	25779631	0.8816
dsi.KO.eST.6	24042903	0.8594
