# Supplementary material for: Spatiotemporal Regulation of a Single Adaptively Evolving Trans-Regulatory Element Contributes to Spermatogenetic Expression Divergence in Drosophila
Source: Mol Biol Evol. 2022 Jun 10;39(7):msac127. doi: 10.1093/molbev/msac127 (PMC9254010; doi:10.1093/molbev/msac127)
Supplement: msac127_Supplementary_Data [file msac127_supplementary_data.zip › Supplementary_Table_S3._The_information_of_the_10_genes_constantly_with_S_mode_throughout_spermatogenesis.xls]

## Sheet: Sheet1
Supplementary Table S3. The information of the 10 genes constantly with S mode throughout spermatogenesis.
Gene ID	Testis	SG	pSC	rST	eST	targetscan.ABCa	Chromosome	Gene symbol	BP_GOTERM	CC_GOTERM	MF_GOTERM	KEGG_PATHWAY
FBgn0023091	MiR-983 only	MiR-983 only	MiR-983 only	MiR-983 only	MiR-983 only	000	2L	dimm	GO:0002793~positive regulation of peptide secretion,GO:0006351~transcription, DNA-templated,GO:0006355~regulation of transcription, DNA-templated,GO:0007419~ventral cord development,GO:0045944~positive regulation of transcription from RNA polymerase II promoter,GO:0046887~positive regulation of hormone secretion,GO:0061101~neuroendocrine cell differentiation,	GO:0005634~nucleus,GO:0005737~cytoplasm,	GO:0003677~DNA binding,GO:0046983~protein dimerization activity,
FBgn0026319	MiR-983 only	MiR-983 only	MiR-983 only	MiR-983 only	MiR-983 only	000	2L	Traf4	GO:0001654~eye development,GO:0003384~apical constriction involved in gastrulation,GO:0006909~phagocytosis,GO:0007250~activation of NF-kappaB-inducing kinase activity,GO:0007370~ventral furrow formation,GO:0007391~dorsal closure,GO:0016567~protein ubiquitination,GO:0034332~adherens junction organization,GO:0035071~salivary gland cell autophagic cell death,GO:0043065~positive regulation of apoptot…	GO:0005737~cytoplasm,GO:0045177~apical part of cell,GO:0045179~apical cortex,	GO:0004842~ubiquitin-protein transferase activity,GO:0005515~protein binding,GO:0008270~zinc ion binding,
FBgn0032910	Compensating	MiR-983 only	MiR-983 only	MiR-983 only	MiR-983 only	100	2L	CG9265			GO:0016491~oxidoreductase activity,	dme00830:Retinol metabolism,
FBgn0033052	MiR-983 only	MiR-983 only	MiR-983 only	MiR-983 only	MiR-983 only	000	2R	SCAP	GO:0008203~cholesterol metabolic process,GO:0016485~protein processing,GO:0032933~SREBP signaling pathway,GO:0035103~sterol regulatory element binding protein cleavage,	GO:0000139~Golgi membrane,GO:0005789~endoplasmic reticulum membrane,GO:0016021~integral component of membrane,	GO:0015485~cholesterol binding,
FBgn0033448	MiR-983 only	MiR-983 only	MiR-983 only	MiR-983 only	MiR-983 only	000	2R	hebe	GO:0008340~determination of adult lifespan,
FBgn0039323	MiR-983 only	MiR-983 only	MiR-983 only	MiR-983 only	Enhancing	000	3R	CG10559
FBgn0042630	MiR-983 only	MiR-983 only	MiR-983 only	Enhancing	MiR-983 only	000	3L	Sox21b
FBgn0051370	MiR-983 only	MiR-983 only	MiR-983 only	MiR-983 only	MiR-983 only	000	3R	CG31370
FBgn0260817	Compensating	MiR-983 only	MiR-983 only	MiR-983 only	MiR-983 only	000	2L	gkt	GO:0006281~DNA repair,GO:0007417~central nervous system development,GO:0045197~establishment or maintenance of epithelial cell apical/basal polarity,	GO:0005634~nucleus,GO:0005737~cytoplasm,	GO:0004527~exonuclease activity,GO:0017005~3'-tyrosyl-DNA phosphodiesterase activity,
FBgn0263219	Compensating	MiR-983 only	MiR-983 only	MiR-983 only	MiR-983 only	001	3L	Dscam4	GO:0007155~cell adhesion,	GO:0005887~integral component of plasma membrane,	GO:0042802~identical protein binding,
atargetscan.ABC, "A" position denotes whether the gene is the target of dsi-miR-983 in D. simulans, "B" position denotes whether the gene is the target of dsi-miR-983 in D. melanogaster, "C" position denotes whether the gene is the target of dme-miR-983 in D. melanogaster. "1" for target, while "0" for non-target.
