# Supplementary material for: Spatiotemporal Regulation of a Single Adaptively Evolving Trans-Regulatory Element Contributes to Spermatogenetic Expression Divergence in Drosophila
Source: Mol Biol Evol. 2022 Jun 10;39(7):msac127. doi: 10.1093/molbev/msac127 (PMC9254010; doi:10.1093/molbev/msac127)
Supplement: msac127_Supplementary_Data [file msac127_supplementary_data.zip › Supplementary_Table_S4._Genes_with_enhancing_miR-983_and_context_effects_and_extremely_high_expression_divergence.xls]

## Sheet: big.div(bootstrap) and enhancin
Supplementary Table S4. Genes with enhancing miR-983 and context effects and extremely high expression divergence between D. melanogaster and D. simulans.
Stage	Gene ID	log2FC(D. mel/D. sim)a		Expression level at corresponding stage (mean FPKM)					Chromosome	Gene symbol	Gene annotation
		WT	KO	D. mel WT	D. mel KO	Replacement	D. sim WT	D. sim KO			BP_GOTERM	CC_GOTERM	MF_GOTERM	KEGG_PATHWAY
SG	FBgn0027657	-4.09	-0.7	23.4205	113.002	81.6693	449.643	226.295	3R	glob1	GO:0015671~oxygen transport,GO:0030431~sleep,	GO:0005737~cytoplasm,	GO:0005344~oxygen transporter activity,GO:0005506~iron ion binding,GO:0019825~oxygen binding,GO:0020037~heme binding,
SG	FBgn0040092	7.94	2.15	53.2144	4.59707	3.92322	0.0278333	1.24045	2R	lectin-46Cb	GO:0008104~protein localization,GO:0032504~multicellular organism reproduction,GO:0046008~regulation of female receptivity, post-mating,GO:0046692~sperm competition,	GO:0005615~extracellular space,	GO:0005534~galactose binding,GO:0030246~carbohydrate binding,
SG	FBgn0259964	6.81	0.53	44.017	4.96611	2.7913	0.213123	4.16235	2L	Sfp33A3	GO:0032504~multicellular organism reproduction,GO:0043086~negative regulation of catalytic activity,	GO:0005615~extracellular space,	GO:0004857~enzyme inhibitor activity,
SG	FBgn0262988	8.4	4.04	85.2117	58.1489	38.0475	0.0656882	2.19614	2R	CG43296	NA	NA	NA	NA
pSC	FBgn0010423	4.2	-1.12	19.5319	1.53625	2.31797	0.554366	3.27752	2R	TpnC47D			GO:0005509~calcium ion binding,
pSC	FBgn0020248	-5.31	-1.28	0.664234	7.29783	3.52158	31.9226	15.8888	3L	stet	GO:0006508~proteolysis,GO:0016485~protein processing,GO:0019233~sensory perception of pain,	GO:0005743~mitochondrial inner membrane,GO:0016021~integral component of membrane,	GO:0004252~serine-type endopeptidase activity,GO:0005509~calcium ion binding,
pSC	FBgn0035293	4.2	2.82	4.4178	2.07503	1.73092	0.0070042	0.0840422	3L	CG5687	GO:0055085~transmembrane transport,	GO:0005887~integral component of plasma membrane,GO:0016020~membrane,	GO:0005215~transporter activity,GO:0015293~symporter activity,
pSC	FBgn0085395	3.9	0.12	4.67934	0.232209	0.201224	0.0786332	0.182255	2L	Shawl	GO:0006813~potassium ion transport,GO:0051260~protein homooligomerization,GO:0055085~transmembrane transport,	GO:0008076~voltage-gated potassium channel complex,GO:0016021~integral component of membrane,	GO:0005249~voltage-gated potassium channel activity,GO:0005251~delayed rectifier potassium channel activity,GO:0022843~voltage-gated cation channel activity,
pSC	FBgn0264487	4.1	1.01	3.57846	2.39379	0.617374	0	0.98379	3L	CG43895	NA	NA	NA	NA
rST	FBgn0031119	3.8	5.11	10.5922	13.11	12.8731	0.545306	0.259198	X	CG1812	GO:0016567~protein ubiquitination,	GO:0031463~Cul3-RING ubiquitin ligase complex,
rST	FBgn0035090	6.92	4.71	46.1589	26.8852	14.0935	0.152989	0.954624	2R	CG2736		GO:0005811~lipid particle,GO:0016020~membrane,GO:0016021~integral component of membrane,
rST	FBgn0036659	3.51	1.8	2.85666	1.67059	0.803583	0.0510108	0.407192	3L	CG9701	GO:0005975~carbohydrate metabolic process,GO:1901657~glycosyl compound metabolic process,		GO:0004553~hydrolase activity, hydrolyzing O-glycosyl compounds,GO:0008422~beta-glucosidase activity,
rST	FBgn0051974	-3.65	-1.64	1.22072	4.56652	2.97767	16.4088	16.1337	2L	CG31974	NA	NA	NA	NA
rST	FBgn0261393	4.08	2	7.00686	3.64273	3.63053	0.176609	0.874448	3R	alpha-Est5	GO:0007158~neuron cell-cell adhesion,GO:0007416~synapse assembly,GO:0050804~modulation of synaptic transmission,	GO:0005887~integral component of plasma membrane,GO:0009986~cell surface,GO:0045202~synapse,	GO:0004872~receptor activity,GO:0042043~neurexin family protein binding,GO:0052689~carboxylic ester hydrolase activity,
rST	FBgn0262988	5.96	4.02	79.1401	65.1784	32.631	0.960621	4.28835	2R	CG43296	NA	NA	NA	NA
rST	FBgn0264979	-4.08	-7.27	1.64705	0.297057	0.523156	27.4244	77.1065	2L	CG4267	GO:0016042~lipid catabolic process,	GO:0005576~extracellular region,	GO:0016298~lipase activity,GO:0052689~carboxylic ester hydrolase activity,
eST	FBgn0031488	-2.88	-0.47	0.243035	1.25111	1.3292	5.98081	0.996847	2L	Ccdc85	GO:0016246~RNA interference,
eST	FBgn0035090	7.01	4.64	40.7676	22.6664	13.5743	0.0342972	0.607967	2R	CG2736		GO:0005811~lipid particle,GO:0016020~membrane,GO:0016021~integral component of membrane,
eST	FBgn0264432	3.56	1.36	3.66489	2.87886	1.74839	0.055069	0.750174	2L	CG43850		GO:0016021~integral component of membrane,
eST	FBgn0264487	4.59	1.44	6.3722	3.13358	1.04624	0	0.812395	3L	CG43895	NA	NA	NA	NA
aStatistically significant (FDR < 0.05) expression divergences are in bold.
