# Supplementary material for: Spatiotemporal Regulation of a Single Adaptively Evolving Trans-Regulatory Element Contributes to Spermatogenetic Expression Divergence in Drosophila
Source: Mol Biol Evol. 2022 Jun 10;39(7):msac127. doi: 10.1093/molbev/msac127 (PMC9254010; doi:10.1093/molbev/msac127)
Supplement: msac127_Supplementary_Data [file msac127_supplementary_data.zip › Supplementary_Table_S5._Primer_sequences.xls]

## Sheet: Sheet
Supplementary Table S5. Primer sequences.
Primers for genotyping.
Species	Primer F	Primer R
D. melanogaster	ATCCTGTCCCCAAAAGGCATAGA	TGATCGAGGCCCAGCGATTGGGA
D. simulans	GCACGGTACGTTTATGTTTCTAGG	GGTAAAGAAGGGAAAGCTTTTGGG
Primers for qRT-PCR.
miRNA	Reverse transcription primer	Forward primer for qPCR	Reverse primer for qPCR
dme-miR-983-5p	GTTGGCTCTGGTGCAGGGTCCGAGGTATTCGCACCAGAGCCAACTCATTA	GGCGATAATACGTTTCGAAC	GTGCAGGGTCCGAGGT
dme-miR-983-3p	GTTGGCTCTGGTGCAGGGTCCGAGGTATTCGCACCAGAGCCAACAGATAA	GGCGATTAGGTAGTTACGCA	GTGCAGGGTCCGAGGT
dsi-miR-983-5p	GTTGGCTCTGGTGCAGGGTCCGAGGTATTCGCACCAGAGCCAACTCATGT	GGCGAGTAATACCTTTCGAAC	GTGCAGGGTCCGAGGT
dsi-miR-983-3p	GTTGGCTCTGGTGCAGGGTCCGAGGTATTCGCACCAGAGCCAACTAGATA	GGCGATGAGTTCGTCAGGTAT	GTGCAGGGTCCGAGGT
2S-rRNA	GTTGGCTCTGGTGCAGGGTCCGAGGTATTCGCACCAGAGCCAACTACAAC	GGCGTGCTTGGACTACATATGG	GTGCAGGGTCCGAGGT
